# Supplementary material for: BounTI (boundary‐preserving threshold iteration): A user‐friendly tool for automatic hard tissue segmentation
Source: J Anat. 2024 May 17;245(6):829–41. doi: 10.1111/joa.14063 (PMC11547236; doi:10.1111/joa.14063)
Supplement: Supplementary file 1 — https://github.com/Didziokas/BounTI (Includes tutorials, packages and further visualisation) Supplement 1: Packages, tutorials and further visualisation (https://github.com/Didziokas/BounTI) Supplement 2: Effects of the initial threshold value (from 30,000 to 40,000) on the generated seed segments and the final segmentation (number of segments set to 28 and the number of iterations adjusted for each For Peer Review Only threshold to retain a step size of 50). Supplement 3: Effect of the number of iterations (10, 25, 50, 100, 150 and 200) on segment boundary quality. With an initial threshold of 35,000, target threshold of 27,000, number of segments set to 28. Supplement 4: Threshold iteration process for (a) craniosynostosis skull and (b) normal skull. The current threshold is indicated by the red bar across the histogram. Supplement 5a: Comparison of BounTI and manual segmentation for a normal human infant skull. Supplement 5b: Comparison of BounTI and manual segmentation for a 1‐month‐old Yucatan mini‐pig skull. [file JOA-245-829-s001.zip]

Archive with 5 entries (5 files):
- Sup2.tiff
- Sup3.tiff
- Sup4.mp4
- Sup5a.tiff
- Sup5b.tiff
